# Supplementary material for: International consensus on post-transplantation diabetes mellitus
Source: Nephrol Dial Transplant. 2024 Jan 3;39(3):531–49. doi: 10.1093/ndt/gfad258 (PMC11024828; doi:10.1093/ndt/gfad258)
Supplement: gfad258_Supplemental_Files [file gfad258_Supplemental_Files.zip]

Archive with 6 entries (6 files):
- Figure S2.tiff
- Figure S3.png
- Table S1.docx
- Table S2.docx
- Table S3.docx
- Table S4.docx
